# Supplementary material for: Selected Serum Markers Associated with Pathogenesis and Clinical Course of Type 1 Diabetes in Pediatric Patients—The Effect of Disease Duration
Source: J Clin Med. 2023 Mar 9;12(6):2151. doi: 10.3390/jcm12062151 (PMC10051659; doi:10.3390/jcm12062151)
Supplement: Supplementary file 1 [file jcm-12-02151-s001.zip]

Archive with 1 entries (1 files):
- jcm-2191368-supplementary.pdf
